# Supplementary material for: Proinflammatory response of canine trophoblasts to Brucella canis infection
Source: PLoS One. 2017 Oct 16;12(10):e0186561. doi: 10.1371/journal.pone.0186561 (PMC5643107; doi:10.1371/journal.pone.0186561)
Supplement: S1 File — (XLSX) [file pone.0186561.s002.xlsx]

## Sheet: Hoja1
trophoblasts stimulation (Figure 1)
sample	time			RANTES (pg/ml)						IL-8 (pg/ml)
control	24h	5.08646	4.74563	4.40649	13.6169	11.0737	7.51269	1319.28	935.798	801.597	946.487	1425.78	1571.98
Pam		83.8168	122.545	114.253	108.983	95.279	89.248	2266.04	3215.66	1658.36	2665.98	3005.35	3519.72
LPS		17.3072	17.3072	9.432	15.345	36.382	11.245	1455.68	1202.93	1745.82	1114.43	1005.78	1348.66
Flagelin		93.8191	109.806	123.572	105.348	77.935	98.427	1710.39	1966.78	2024.87	1894.57	1539.27	1790.45
HKBC		90.4764	80.0868	75.743	87.638	74.925	101.34	2692.08	3079.14	2016.56	2865.44	3400.77	3257.89
trophoblast infected with B.canis (Figure 2)
sample	time			UFC/ml						LDH (arbitrary units)						IL-8 (pg/ml)						RANTES (pg/ml)
infected	2h	1450	2000	1748	1294	2294	1576	-	-	-	-	-	-	-	-	-	-	-	-	-	-	-	-	-	-
control	24h	-	-	-	-	-	-	0.317	0.277	0.294	0.301	0.285	0.308	10908.9	7994.8	4849.7	5207.5	17093.2	11400.2	201.141	179.589	110.464	323.15	74.5432	304.596
infected		152	130	94	138	166	148	0.282	0.287	0.301	0.263	0.291	0.307	23340.8	20691.1	19408.4	35018.2	16398.2	12308.9	491.864	496.973	464.364	633.457	204.329	302.457
control	48h	-	-	-	-	-	-	0.272	0.271	0.28	0.294	0.265	0.248	15457.7	13829.6	4799.4	9048.2	35234.5	10709.4	447.601	410.741	233.129	547.368	288.334	552.349
infected		2750	3283	2384	2948	3276	3425	0.301	0.271	0.294	0.312	0.283	0.272	43197.2	32569	60209.5	42576.3	29277.8	18379.2	1079.44	930.758	1532.88	1124.36	787.563	624.35
trophoblasts stimulated with CM (Figure 3)
sample	time			IL-8 (pg/ml)						IL-6 (pg/ml)						RANTES (pg/ml)
unstim	24h	1319.28	935.798	801.597	946.487	1025.78	2271.98	8.745	1.45113	2.5647	0.101292	17.876	22.239	13.6169	11.0737	7.51269	57.1116	8.0998	88.856
ctrl 1 Mono		34708.9	32173.9	33826.8	35297.3	34645.4	30734.8	849.754	534.208	684.345	727.439	694.934	785.231	452.027	312.522	492.846	585.531	563.23	468.874
inf 1 Mono		54801.5	50356	51724.9	49757.8	52920.3	55140.2	1160.78	1051.85	1273.94	1027.5	998.129	1009.56	548.935	612.966	735.275	756.507	691.769	529.462
ctrl 2 Mono		5028.13	6831.76	4156.36	3750.79	3624.38	6108.55	8.64749	4.67251	16.9989	22.9364	44.482	5.45	119.95	90.5594	62.246	95.284	104.372	166.394
inf 2 Mono		19450.8	22366.4	17989.6	18792.5	18002.4	20894.3	38.4921	104.731	115.183	160.153	287.342	208.254	265.086	268.592	225.929	189.382	269.84	348.342
ctrl 1 PMN		29323.1	24353.7	33424.4	31249.1	23433.9	26345.9	175.776	178.053	108.341	294.243	155.289	144.219	461.971	397.32	470.919	540.473	420.396	402.473
inf 1 PMN		42346.5	38220.3	45743.5	39455.2	33942.4	35223.9	601.058	519.903	589.245	630.732	497.245	439.329	621.43	535.873	520.739	489.284	515.392	684.244
ctrl 2 PMN		45649.9	33470.8	37325.2	26437.4	41645.4	35304.6	519.195	498.717	595.329	752.31	450.34	492.351	269.801	192.326	223.482	295.483	140.385	252.342
inf 2 PMN		59904.4	47206.5	43772.8	55626.2	41840.3	48845.3	698.522	933.193	840.769	602.356	804.834	709.341	393.374	391.524	403.452	305.284	420.424	285.345
			TNF-α (pg/ml)
mono ctrl	24h	193.413	186.653	201.333
mono inf		363.085	372	350.857
mono ctrl	48h	57.4312	36.9858	44.3528
mono inf		303.075	336.156	340.563
PMN ctrl	24h	20.1667	13.6104	15.7349
PMN inf		90.5204	91.8784	87.3494
PMN ctrl	48h	19.2174	14.9804	16.3534
PMN inf		83.4353	88.3867	84.5693
explants infected with B.canis (Figure 4)
sample	time			CFU/explant							TNF-α (pg/ml)							RANTES (pg/ml)							IL-8 (pg/ml)							IL-6 (pg/ml)
infected	2h	560000	1200000	1280000	375000	2270000	675000	-	-	-	-	-	-	-	-	-	-	-	-	-	-	-	-	-	-	-	-	-	-	-	-	-	-	-	-
control	24h	-	-	-	-	-	-	28.6552	28.201	24.133	18.8544	36.2011	27.2487	18.2673	16.1845	22.1793	22.1793	0	0	0	0	3347.32	5961.91	4842.3	9205.2	5121.28	13991.9	4211.96	718.076	436.501	326.808	512.69	134.973	264.934	185.629
infected		18200000	10400000	21200000	19800000	8500000	5000000	34.1377	32.304	45.7208	62.8193	68.1069	41.2895	39.7994	8.86586	1.45742	8.86586	11.245	60.7117	20.2958	50.7648	12791.2	11892	8683.62	10664.3	10100.2	10677.1	18212.6	995.743	871.549	429.577	187.334	695.011	831.041	704.442
control	48h	-	-	-	-	-	-	26.3884	25.0337	19.2161	60.5629	8.43631	2.47917	18.2673	3.78321	10.7613	0	65.9809	0	0	45.028	1690.24	2479.74	1915.5	4597.33	9844.22	2623.4	6414.06	646.959	200.998	681.181	725.92	96.0819	185.037	247.168
infected		30600000	26200000	20800000	70000000	233000000	67500000	39.2097	37.3606	39.2097	109.794	123.98	50.1178	45.1984	35.8611	38.9551	133.98	147.047	57.3608	90.1028	70.7304	8302.38	8264.26	9313.02	15745.1	15693	12427.3	22213.2	1194.03	1095.28	742.025	399.748	831.37	604.06	939.997
